# Supplementary material for: Effects of Host Plants and Their Infection Status on Acquisition and Inoculation of A Plant Virus by Its Hemipteran Vector
Source: Pathogens. 2023 Sep 1;12(9):1119. doi: 10.3390/pathogens12091119 (PMC10537197; doi:10.3390/pathogens12091119)
Supplement: Supplementary file 1 [file pathogens-12-01119-s001.zip]

Archive with 1 entries (1 files):
- pathogens-2543524-supplementary.pdf
